# Supplementary material for: Modeling inducible neuropathologies of the retina with differential phenotypes in organoids
Source: Front Cell Neurosci. 2023 May 5;17:1106287. doi: 10.3389/fncel.2023.1106287 (PMC10196395; doi:10.3389/fncel.2023.1106287)
Supplement: Supplementary file 9 [file Table_1.XLSX]

## Sheet: references challenges 
Challenge (manipulation)	Aim/ recapitulation of retinal disease or process	Technical approach	Mechanism	Application scheme		Phenotype observed in MRO at D25					Aim / In vivo phenotype (based on previous reports)				Species previously reported
						neuronal cell death (TUNEL)	reactive gliosis (GFAP upregulation)	cell proliferation	phenotypic details		neuronal cell death	reactive gliosis	cell proliferation	phenotypic details
HBEGF+TNF	reactive gliosis & neuronal degeneration / DAMP	recombinant protein	TNF & EGF receptor activation	D20-25, 50ng/ml each		(+)	+	+	PR loss, MG proliferation, GFAP upregulation, retinal remodeling/loss of layering		n.d.	n.d.	n.d.	both factors upregulated in/sufficient for stimulation of retina regeneration (zebrafish) & upregulated in retina degeneration (e.g. ischemia), interaction not studied	(zf, h)
TNF	reactive gliosis & neuronal degeneration / mimic DAMP	recombinant protein	TNF receptor activation	D20-25, 50ng/ml		n.d.	(+)	(+)			+	+	+	associated with retinal disease (AMD, IRD, glaucoma, neovascularization, inflammation), produced by diseased/dying neurons & activated microglia & glia, induces MG proliferation, regulates PR degeneration	zf, m, r, rb, p, h
HBEGF	reactive (proliferative) gliosis / mimic DAMP	recombinant protein	EGF receptor activation	D20-25, 50ng/ml		n.d.	(+)	(+)			–	n.d.	+	associated with proliferative retinal disorders & neovascularization, stimulates glial proliferation and retinal regeneration, neuroprotective in ischemia & light damage	zf, ch, m, r, h
CNTF	reactive gliosis / DAMP	recombinant protein	CNTF receptor activation	D20-25, 50ng/ml		n.d.	+	–	GFAP upregulation, but no loss of layering or proliferation		+	+	+	upregulated in injured retina, acts neuroprotective, stimulates formation of MG derived progenitors (chicken, in combination with FGF2), reduces MG proliferation in several models (possibly due to neuroprotection), does not protect neuronal function (seems to alter some functions/morphological features), may induce gliosis	zf, ch, m, r, rb, d, h
SAG	reactive (proliferative) gliosis / DAMP	chemical ligand	Smoothened receptor agonist, Hedgehog pathway activation	D20-25, 0.25µM SAG		n.d.	–	+	increased proliferation			+	+	stimulates formation of MG derived progenitors/proliferation, induces MG de-differentiation (& transdifferentiation), acts neuroprotective, involved in retina development (RGCs, MG, PR), implicated in ciliopathies & cone degeneration	zf, ch, m, r (not SAG, but SHH)
SAG+HBEGF	reactive (proliferative) gliosis / DAMP	chemical ligand (SAG), recombinant protein (HBEGF)	Smoothened receptor agonist (Hedgehog pathway activation) & EGF receptor activation	D20-25, 0.25µM SAG, HBEGF 50ng/ml daily		n.d.	–	+	increased proliferation		n.d.	n.d.	+	SHH expressed in cilliary margin-like zone, cells proliferate in response to EGF	h
microglia	reactive gliosis / mimic inflammation	primary mouse brain microglia, expanded in vitro	activated microglia release detrimental factors (e.g. TNF)	co-culture from D20 (50000/organoid)		n.d.	(+)	–			+	+	+	microglia activation in retinal disease, reactive microglia involved in/respond to neuronal cell death, reactive microglia promote formation of MG-derived progenitors, macroglia-microglia crosstalk in gliosis	zf, ch, (microglia ablation), m, r
LPS (endotoxin)	reactive gliosis / mimic inflammation	protein from E.coli	LPS receptor activation	D21-25, 2µg/ml		n.d.	(+)	–			+	+		associated with inflammation/bacterial infection (bacterial endotoxin), induces neuroinflammation/uveitis, activates microglia, induces gliosis & photoreceptor death via glial cytotoxcity	m, r
stab wound	reactive gliosis & neuronal degeneration / mimic retinal wound	mechanical damage	mechanical cell damage & death	stabbed in 4 positions on D20		+	+	n.d.			+	+	(+)	cell degeneration/death, Müller glia and microglia activation, increased proliferation	zf, xp, qu, m (ex vivo), h (traumatic injury)
bluelight	reactive gliosis & neuronal degeneration / phototoxicity	LED 465nm, 3mW/cm2	generates free-radicals/reactive oxygen species, these induce cell damage/death	30min to 48h bluelight exposure on D20		–	(+)	n.d.	no cell death or gliosis, but slight cGMP increase		+	+		induces oxidative stress & PR cell death, induces gliosis, oxidative stress associated with AMD	dro, zf (white light), m, r
beta ionone	reactive gliosis & neuronal degeneration / mimic IRD	chemical ligand/ opsin agonist	permanent activation of Rhodopsin, induces cell degeneration	D20-25, 100µM		–	–	n.d.			+	n.d.	n.d.	mimics some rhodopsin mutations, induces rod cell death in vitro, induces PR neurite sprouting in vitro, differentially acts on different opsins depending on also dark-apation state	s, (h)
glutamate	reactive gliosis & neuronal degeneration / mimic hypoxic stress and glaucoma disease	chemical ligand	glutamate receptor activation (over-excitation)	D20-22, 1mM		–	–	n.d.			+	+	+	glutamate excitotoxicity associated with glaucoma, induces excitoxic damage & cell death (RGC), induces gliosis, glutamate metabolism disturbed in gliosis/retina degeneration	ch, qu, m, r, (h)
ATP	reactive gliosis & neuronal degeneration / DAMP	chemical ligand	purinergic receptor activation, induces cell death	D20-22, 1mM		–	–	n.d.			+	+	+	associated with glaucoma, AMD, reactive gliosis, and others, induces PR cell death, ATP/purines involved in gliosis regulation, P2X7 receptor/ATP involved in glutamate excitotoxicity, purinergic signaling involved in mechonsensation & MG swelling	m, r, pr, h
FasL	reactive gliosis & neuronal degeneration / DAMP	recombinant protein	FAS receptor activation, induces cell death	D20-25, 50ng/ml		–	–	n.d.			(+)	n.d.	n.d.	associated with diabetic retinopathy, glaucoma, detachment & inflammation, upregulation in microglia, release from RPE&immune cells, induces PR & RPE death (in vitro), opposing effect of membrane-bound & soluble FasL (soluble FasL neuroprotective)	m, r, h
TRAIL	reactive gliosis & neuronal degeneration / DAMP	recombinant protein	TRAIL receptor activation, induces cell death?	D20-25, 50ng/ml		–	–	n.d.			(+)	n.d.	n.d.	associated with inflammation & oxidative stress, upregulated in MG, microglia, immune cells	m
zaprinast	reactive gliosis & neuronal degeneration / mimic IRD	chemical inhibitor	PDE6 inhibitor, cGMP accumulation leads to cell death (IRD-like model)	D20-25, 10µM		–	–	n.d.	no cell death or gliosis, but slight cGMP increase		+	+	–	induces cGMP accumulation frequently associated with some IRD, PR cell death (non-appototic) & retina degeneration, PDE6ß deficiency associated with IRD	m, r, p
DMSO	solvent control	solvent control		D20-25, 1µl/ml		–	–	n.d.			(–)	n.d.	n.d.	induces cell death only at high concentrations 2-4%	r
Ethanol	solvent control	solvent control		D20-25, 0.25µl/ml		–	–	n.d.			(–)	n.d.	n.d.	only at high concentrations: oxidative stress, neuronal cell death, developmental defects	zf, xp, ch, m, r, h
