# Supplementary material for: Modeling inducible neuropathologies of the retina with differential phenotypes in organoids
Source: Front Cell Neurosci. 2023 May 5;17:1106287. doi: 10.3389/fncel.2023.1106287 (PMC10196395; doi:10.3389/fncel.2023.1106287)
Supplement: Supplementary file 10 [file Table_2.XLSX]

## Sheet: data challenge test
Challenge (manipulation)	neuronal cell death (TUNEL/DAPI [%])	reactive gliosis (GFAP [% of total area], 100µm ROI)	cell proliferation (KI67/100µm)
untreated	3.28 % ± 2.68	1.54 % ± 0.64	4.5 ± 3.5
DMSO	1.38 % ± 1.28	1.36 % ± 0.33	n.d.
Ethanol	3.86 % ± 3.73	1.33 % ± 1.14	n.d.
stab wound	26.60 % ± 14.29 (p=0.0288)	9.49 % ± 3.29 (p<0.0001)	3.0 ± 1.58 (p=0.3466)
bluelight (48h)	5.04 % ± 2.47 (p=0.3496)	1.24 % ± 1.65 (p=0.1982)	n.d.
beta ionone	1.98 % ± 0.63 (p=0.1267)	1.72 % ± 2.15 (p=0-1986)	n.d.
glutamate	4.04 % ± 2.35 (p=0.3871)	1.66 % ± 1.54 (p=0.5446)	n.d.
ATP	12.00 % ± 4.47 (p=0.1429)	1.28 % ± 1.19 (p=0.1634)	n.d.
TRAIL	8.21 % ± 7.94 (p=0.1491)	0.58 % ± 0.56 (p=0.0581)	n.d.
FasL	2.96 % ± 1.72 (p=0.5984)	3.07 % ± 1.59 (p=0.8864)	n.d.
zaprinast	1.98 % ± 2.18 (p=0.6058)	5.49 % ± 8.68 (p=0.3198)	n.d.
TNF	n.d.	5.49 % ± 2.58 (p=0.0053)	16.60 ± 6.27 (p=0.0042)
HBEGF	n.d.	3.19 % ± 1.76 (p=0.0642)	20.33 ± 9.33 (p=0.0038)
HBEGF+TNF	n.d.	20.37 % ± 3.08 (p<0.0001)	40.87 ± 12.6 (p<0.0001)
CNTF	n.d.	14.04 % ± 3.13 (p<0.0001)	6.0 ± 2.6 (p=0.1740)
SAG	n.d.	1.39 % ± 1.28 (p=0.7196)	105.8 ± 51.9 (p=0.0038)
SAG+HBEGF	n.d.	1.02 % ± 0.64 (p=0.9904)	77.0 ± 41.6 (p=0.0434)
microglia	n.d.	4.42 % ± 2.52 (p<0.0001)	12.4 ± 6.64 (p=0.3466)
LPS (endotoxin)	n.d.	3.78 % ± 0.86 (p=0.0002)	9.6 ± 5.27 (p=0.4001)
