# Supplementary material for: Modeling inducible neuropathologies of the retina with differential phenotypes in organoids
Source: Front Cell Neurosci. 2023 May 5;17:1106287. doi: 10.3389/fncel.2023.1106287 (PMC10196395; doi:10.3389/fncel.2023.1106287)
Supplement: Supplementary file 11 [file Table_3.XLSX]

## Sheet: (A) MRO HT D20-25
	HT–MODEL: OUTCOME (DISEASE) PROCESS	MRO CHARACTERISTICS	fold-change [HT / CTRL]	CTRL	HT MODEL (treated from D20)	READOUT	p-value (t-test)	n (organoids)	N (experiments)
MRO STRUCTURE	retinal remodeling	D25: retinal layer loss % MRO	19.56	4.54% ± 5.68	88.00% ± 9.34	% of retinal organoids with disturbed layered structure	<0.0001	70 (CTRL), 70 (HT)	7
	retinal thickness D25 MRO	D25: retinal epithelial thickness	1.5	99,20 µm ±5,24	151,13 µm ±17,83	retinal epithelial thickness [µm]	<0.001	15	3
	overall cell loss	D25: total cells / 100µm ROI	0.85	279 ± 41	236 ± 74	DAPI+ nuclei / 100µm ROI	0.0373	16 (CTRL), 32 (HT)	3
	hypertrophy	D25: circumference / MRO central section	1.22	2036µm ± 442	2486µm ± 503	apical MRO nuclear (DAPI) boundary	0.0051	20 (CTRL, 20 (HT)	4
PHOTO RECEPTORS (PR)	PR cell loss	D25: PR cells / total cells	0.4	0.78 ± 0.17	0.31 ± 0.29	RCVRN / DAPI [pixel / 100µm ROI]	<0.0001	29 (CTRL), 59 (HT)	3
		D25: PR cells / 100µm ROI	0.47	53 ± 18	25 ± 21	RCVRN+ cells / 100µm ROI	<0.0001	16 (CTRL), 32 (HT)	3
		D25: cone cells / 1000µm	0.06	7.2 ± 5.4	0.4 ± 0.9	OPN1SW+ cells / 1000µm	0.0118	6 (CTRL), 6 (HT)	1
MÜLLER GLIA (MG)	reactive gliosis	D25: reactive gliosis (GFAP) / 100µm ROI	19	1% ± 0.7	19% ± 3.7	GFAP area (pixel) [% of total area ]/ 100µm ROI	<0.0001	25 (CTRL, 25 (HT)	5
	MG hyperplasia	D25: MG cells / 100µm ROI	1.92	36 ± 19	69 ± 32	VSX2+ cells / 100µm ROI (Note: 86% ±9 of SOX9+ MG are VSX2+ (n=6))	0.0005	16 (CTRL), 32 (HT)	3
CELL PROLIFERATION	cell proliferation	D25: proliferating cells / 100µm ROI	6.5	6 ± 5	39 ± 12	KI67+ cells / 100µm ROI	<0.0001	25 (CTRL), 25 (HT)	5
		D25: mitotic cells / 1000µm	3.5	2 ± 1.5	7 ± 2.1	PHH3+ cells / 1000µm	<0.0001	15 (CTRL), 15 (HT)	3
CELL DEATH	retinal cell death	D22: TUNEL cells / 100µm ROI	1.91	11 ± 6	21 ± 9	TUNEL+ cells / 100µm ROI	0.0011	15 (CTRL), 15 (HT)	3
		D25: TUNEL cells / 100µm ROI	1.44	9 ± 5	13 ± 5	TUNEL+ cells / 100µm ROI	0.0251	15 (CTRL), 15 (HT)	3
		D22: aCASP3 cells / 100µm ROI	2	5 ± 5	10 ± 6	active Caspase-3+ cells / 100µm ROI	0.0387	15 (CTRL), 15 (HT)	3
		D25: aCASP3 cells / 100µm ROI	1.2	5 ± 5	6 ± 3	active Caspase-3+ cells / 100µm ROI	0.3723	15 (CTRL), 15 (HT)	3
		D22: RIPK3 cells / total cells	1.47	1.97% ± 1.96	2.90% ± 3.27	RIPK3+ cells / DAPI cells, 100µm ROI	0.6505	15 (CTRL), 15 (HT)	3
		D25: RIPK3 cells / total cells	1.47	1.25% ± 1.13	1.84% ± 1.83	RIPK3+ cells / DAPI cells, 100µm ROI	0.8847	15 (CTRL), 15 (HT)	3
	cell damage indicators	D25: cGMP cells / 1000µm	44.67	0.03 ± 1.3	1.34 ± 2.53	cGMP+ cells / 1000µm	0.0545	15 (CTRL), 30 (HT)	3
		D22: PAR cells / total cells	1.4	1.24% ± 1.46	1.74% ± 2.05	PAR3+ cells / DAPI cells, 100µm ROI	0.8904	15 (CTRL), 15 (HT)	3
		D25: PAR cells / total cells	2.76	1.02% ± 0.92	2.82% ± 2.76	PAR3+ cells / DAPI cells, 100µm ROI	0.0624	15 (CTRL), 15 (HT)	3
INNER NEURONS	inner retinal neuron loss	D25: amacrine cells / 100µm ROI	0.92	26 ± 16	24 ± 16	ELAVL3/4+ cells / 100µm ROI	0.6657	16 (CTRL), 32 (HT)	3

## Sheet: (B) HT pathology  MRO vs. HRO
pathologic process/phenotype	MRO	HRO
retinal structural pathologies
retina epithelial thickness increased	+	+
loss of retinal layering	+	+
photoreceptor pathologies
photoreceptor loss	+	+
photoreceptor cell death (in situ)	+	–
ectopic photoreceptors	+	+
photoreceptor cell death (ectopic)	nd	+
photoreceptor extrusion (live imaging validated)	nd	+
photoreceptor inner segment loss	nd	+
Müller glia pathologies
reactive gliosis	+	+
Müller glia hypertrophy	nd	+
Müller glia proliferation	+	+
increased number of Müller glia	+	+
Müller glia loss	–	–
inner retinal neuron pathologies
amacrine loss	–	+
bipolar loss	nd	+
remodeling related pathologies
photoreceptor displacement (within the retina)	nd	+
Müller glia displacement	+	+
inner retinal neuron displacement	nd	+
glia-seal-like scar formation	(+)	+
