# Supplementary material for: Modeling inducible neuropathologies of the retina with differential phenotypes in organoids
Source: Front Cell Neurosci. 2023 May 5;17:1106287. doi: 10.3389/fncel.2023.1106287 (PMC10196395; doi:10.3389/fncel.2023.1106287)
Supplement: Supplementary file 12 [file Table_4.XLSX]

## Sheet: Sheet1
PROCESS ANALYZED	READOUT / P-VALUE	CTRL	HT	HT+NFkBi	HT+ROCKi	HT+MEKi	HT+CDK4i
PR cell loss	RCVRN / DAPI [pixel / 100µm ROI]	78% ± 17	26% ± 24	19% ± 20	48% ± 27	73% ± 17	24% ± 29
	p-value (vs HT)	<0.0001	-	n.s. (0.4312)	0.0002	<0.0001	n.s. (0.9996)
	p-value (vs CTRL)	-	<0.0001	<0.0001	<0.0001	n.s. (0.8649)	<0.0001
MG hyperplasia	VSX2+ local maxima / 100µm ROI	36 ± 16	173 ± 117	201 ± 103	106 ± 54	58 ± 23	104 ± 58
	p-value (vs HT)	<0.0001	-	n.s. (0.6338)	0.0009	<0.0001	0.0006
	p-value (vs CTRL)	-	<0.0001	<0.0001	0.0169	n.s. (0.8797)	0.0234
reactive gliosis	GFAP [pixel area/ 100µm ROI]	1.53% ± 2.30	18.75% ± 8.96	20.43% ± 8.79	19.22% ± 8.50	1.13% ± 1.40	7.25% ± 3.72
	p-value (vs HT)	<0.0001	-	n.s. (0.4934)	n.s. (0.9920)	<0.0001	<0.0001
	p-value (vs CTRL)	-	<0.0001	<0.0001	<0.0001	n.s. (0.9927)	0.0216
cell proliferation	KI67+ cells / 100µm ROI	7.67 ± 9.53	39.51 ± 15.27	53.55 ± 24.62	26.10 ± 9.54	12.67 ± 9.52	15.23 ± 7.91
	p-value (vs HT)	<0.0001	-	<0.0001	0.0022	<0.0001	<0.0001
	p-value (vs CTRL)	-	<0.0001	<0.0001	0.001	n.s. (0.9725)	n.s. (0.6421)
total cell number	DAPI [pixel / 100µm ROI]	28024 ± 4028	60261 ± 31198	63370 ± 24732	37832 ± 12498	24536 ± 5105	37977 ± 15981
	p-value (vs HT)	<0.0001	-	n.s. (0.9432)	<0.0001	<0.0001	<0.0001
	p-value (vs CTRL)	-	<0.0001	<0.0001	n.s. (0.2095)	n.s. (0.9895)	n.s. (0.1871)
retinal epithelial thickness	retinal thickness [µm]	76 ± 13	162 ± 88	181 ± 83	125 ± 23	75 ± 14	95 ± 25
	p-value (vs HT)	<0.001	-	n.s. (0.919)	n.s. (0.626)	0.003	n.s. (0.064)
	p-value (vs CTRL)	-	<0.001	<0.001	n.s. (0.402)	n.s. (>0.999)	n.s. (0.977)
