# Supplementary material for: Modeling inducible neuropathologies of the retina with differential phenotypes in organoids
Source: Front Cell Neurosci. 2023 May 5;17:1106287. doi: 10.3389/fncel.2023.1106287 (PMC10196395; doi:10.3389/fncel.2023.1106287)
Supplement: Supplementary file 13 [file Table_5.XLSX]

## Sheet: Sheet1
Antigen / dye Name	Alias	Target	Antibody/dye
			Host species	Cat.no.	Vendor	Dilution	Antigen retrieval
aCASP3	active/cleaved Caspase 3	apoptotic cells	rabbit	559565	BD	1:500
ASCL1	MASH1	proneural gene, progenitors & dedifferentiated Müller glia	mouse	7341888	BD	1:100	Citrate
cGMP	cyclic guanosine monophosphate (GMP)	non-apoptotic, cGMP-dependent cell death pathways	sheep		a gift from H. Steinbusch, U Maastricht (2)	1:2000
CRX		photoreceptors, photoreceptor precursors	rabbit		gift from E. Tanaka	1:1000	Citrate
ELAVL3/4	HuC/D	amacrines, ganglion cells, horizontals	mouse	A-21271	Invitrogen	1:300
GFAP		astrocytes, Müller glia endfeet (healthy) & Müller glia cell body (reactive)	rabbit	Z0334	Dako	1:1000
IB4	isolectin GS-IB4	microglia		I21414	Invitrogen	1:250
IBA1		microglia	rabbit	SAB5701363	Sigma-Aldrich (Wako)	1:250
KI67		proliferating cells	mouse	550609	BD	1:500
OPN1SW	S-Opsin		goat	sc-14363	Santa Cru	1:500
OTX2		Photoreceptors, bipolars	goat	BAF1979	R&D	1:300
pAKT		phosphorylated AKT (Ser473)	rabbit	4060	Cell Signaling Technology	1:2000
PAR	Poly-(ADP-ribose)	PAR accumulation induced caspase-independent cell death	mouse	ALX-804-220-R100	Enzo Life Sciences	1:200
pERK		phosphylated ERK1(Tyr204)/2(Tyr187) and phosphorylated ERK1(Thr202/Tyr204)/2(Thr185/Tyr187)	mouse	5726	Cell Signaling Technology	1:1000
PHAL	Phalloidin488 (labels F-ACTN)	F-actin, apical cortex	dye	A12379	Invitrogen	1:500
PHH3	phospho-histone H3	proliferating cells (mitosis)	rat	NB600-1168	Novus	1:2000
pNFkB		phosphorylated NFkB p65 (Ser536)	rabbit	3033	Cell Signaling Technology	1:1000
pSTAT3		phoshorylated STAT3 (Tyr705)	rabbit	9131	Cell Signaling Technology	1:1000
RCVRN	Recoverin	Photoreceptors, some BPs, some GCs	rabbit	AB5585	EMD Millipore	1:2500
RIPK3	RIP3	necrosis regulator	rabbit	JM-3293-100	MBL / Biozol	1:200
RLBP1	CRALBP	Müller glia	rabbit		a gift from J. Saari, U Washington, Seattle	1:2000
SLC1A3	GLAST	Müller glia	mouse	130-095-822	Miltenyi Biotec	1:200
SOX8		Müller glia	guinea pig		a gift from M. Wegner, FAU Erlangen	1.500	Citrate
SOX9		Müller glia	rabbit		a gift from M. Wegner, FAU Erlangen	1:500	Citrate
tERK	p44/42 MAPK	total ERK1/2	rabbit	4695	Cell Signaling Technology	1:1000
TUNEL		cell death/apoptotic cells		12156792910	Sigma-Aldrich (Roche products)		0.1% Triton, 0.1% citrate 30 min on ice
VSX2	CHX10	bipolars, progenitors, Müller glia	sheep	X1180P	Exalpha	1:200	Citrate
